# Supplementary material for: Labeling of Bruton’s Tyrosine Kinase (BTK) Inhibitor [11C]BIO-2008846 in Three Different Positions and Measurement in NHP Using PET
Source: Int J Mol Sci. 2024 Jul 18;25(14):7870. doi: 10.3390/ijms25147870 (PMC11277166; doi:10.3390/ijms25147870)
Supplement: Supplementary file 1 [file ijms-25-07870-s001.zip]

Archive with 1 entries (1 files):
- ijms-3065456-supplementary.pdf
